# Supplementary material for: Assessing the ability of sequence-based methods to provide functional insight within membrane integral proteins: a case study analyzing the neurotransmitter/Na+ symporter family
Source: BMC Bioinformatics. 2007 Oct 17;8:397. doi: 10.1186/1471-2105-8-397 (PMC2194793; doi:10.1186/1471-2105-8-397)
Supplement: Additional file 1 — Phylogenetic tree file. This file contains the raw phylogenetic tree file. [file 1471-2105-8-397-S1.ph]

( 
( 
( 
( 
( 
( 
_           TP0023:0.36851, 
( 
_           FN1944:0.30166, 
_           FN1989:0.30804) 
:0.03211) 
:0.02568, 
( 
( 
_           CPn0290:0.16427, 
_           CT231:0.15913) 
:0.21741, 
( 
( 
( 
( 
( 
_           Orphan_sp|Q9GZN6:0.01687, 
_           Orphan_tr|Q8IYV4:0.00437) 
:0.34855, 
( 
( 
( 
_           Orphan_sp|Q9H1V8_:0.01476, 
( 
_           Orphan_sp|Q8BJI1:0.00613, 
_           Orphan_sp|P31662:0.00625) 
:0.01138) 
:0.15968, 
( 
( 
_           Orphan_sp|Q8BG16:0.01500, 
( 
_           Orphan_sp|Q08469:0.00057, 
_           Orphan_tr|Q80XW8:0.00081) 
:0.01518) 
:0.02976, 
( 
_           Orphan_sp|Q9XS59:0.03700, 
( 
_           Orphan_tr|Q5R9C2:0.00712, 
( 
_           Orphan_sp|Q9H2J7:0.00070, 
_           Orphan_tr|Q68CX0:-0.00070) 
:0.00528) 
:0.03327) 
:0.00700) 
:0.12576) 
:0.12297, 
( 
( 
_***     XTRP3_sp|O88575:0.06612, 
( 
_***     XTRP3_sp|Q9NP91:0.04178, 
( 
_***     XTRP3_sp|Q64093:0.02068, 
_***     IMINO_tr|Q8VDB9:0.01142) 
:0.02946) 
:0.00436) 
:0.21270, 
( 
( 
_***     XTRP2_sp|Q96N87:0.14149, 
( 
_           Orphan_tr|Q5XIV7:0.09424, 
( 
_***     XTRP2_sp|O88576:0.03827, 
_***     XTRP2_sp|Q62687:0.04059) 
:0.03815) 
:0.06064) 
:0.09383, 
( 
( 
_           Orphan_tr|Q66HV0:0.12734, 
_           Orphan_tr|Q6PBA3:0.13741) 
:0.00842, 
( 
_           Orphan_tr|Q66J35:0.02742, 
_           Orphan_tr|Q66J60:0.02796) 
:0.11004) 
:0.10939) 
:0.02331) 
:0.02618) 
:0.02020) 
:0.02098, 
( 
( 
_***     proline_tr|Q7YZB6:0.30348, 
( 
( 
( 
_           Orphan_tr|Q5ZL10:0.09048, 
( 
_***     glycine_sp|Q28039:0.04625, 
( 
( 
( 
_***     glycine_tr|Q5TAB8:0.01331, 
_***     glycine_tr|Q5TAC0:0.01367) 
:0.00196, 
( 
_***     glycine_sp|P48067:0.00762, 
_***     glycine_tr|Q5TAB9:0.00717) 
:0.01710) 
:0.01511, 
( 
_***     glycine_sp|P28571:0.02270, 
_***     glycine_sp|P28572:0.02029) 
:0.00907) 
:0.01521) 
:0.04901) 
:0.17439, 
( 
_***     proline_sp|Q99884:0.00930, 
( 
_***     proline_sp|Q6PGE7:0.00477, 
_***     proline_sp|P28573:0.00465) 
:0.00485) 
:0.24786) 
:0.00692, 
( 
( 
_***     glycine_sp|Q9Y345:0.04544, 
( 
_***     glycine_sp|Q761V0:0.01007, 
_***     glycine_sp|P58295:0.01120) 
:0.03489) 
:0.19691, 
( 
_***     amino_acid_neu/bas__sp|Q9JMA9:0.06121, 
( 
_***     amino_acid_neu/bas__sp|Q9UN76:0.00000, 
_***     Amino_acid_tr|Q5H942:0.00000) 
:0.06459) 
:0.18988) 
:0.01742) 
:0.01975) 
:0.00773, 
( 
( 
( 
( 
( 
_***     dopamine_sp|Q03614:0.02057, 
_           Orphan_tr|Q61IM9:0.02821) 
:0.21902, 
( 
_***     dopamine_tr|Q86MC4:0.10387, 
( 
( 
_***     Dopamine_tr|Q9V7R0:0.00080, 
_***     Dopamine_tr|Q9NB97:0.00078) 
:0.09009, 
_           Orphan_tr|Q7QJ94:0.08347) 
:0.01692) 
:0.10110) 
:0.02810, 
( 
( 
_***     epinephrine_tr|O42482:0.11372, 
( 
_***     Norepin_tr|Q9DGN5:0.07960, 
( 
( 
_***     Norepin_sp|P51143:0.03508, 
( 
( 
_***     Norepin_tr|Q9MYW7:0.00065, 
_***     Norepin_tr|Q9MYW8:-0.00065) 
:0.00836, 
( 
_           Orphan_tr|Q96KH8:0.00663, 
_***     Norepin_sp|P23975:0.00471) 
:0.00365) 
:0.02533) 
:0.00995, 
( 
( 
( 
_***     Norepin_tr|Q6NZB4:0.00571, 
( 
_***     Norepin_sp|O55192:0.00220, 
( 
_           Orphan_tr|Q6QU62:0.00080, 
_***     norepin_tr|Q8R2I2:0.00082) 
:0.00104) 
:0.00159) 
:0.01196, 
( 
_***     Norepin_tr|Q63380:0.01201, 
_***     Norepin_tr|Q9WTR3:0.00033) 
:0.00624) 
:0.00735, 
_***     Norepin_tr|Q9WTR4:0.01737) 
:0.01954) 
:0.03392) 
:0.03194) 
:0.06119, 
( 
_***     Dopamine_tr|Q90ZV1:0.11995, 
( 
_***     dopamine_sp|P27922:0.08014, 
( 
( 
_***     dopamine_sp|P23977:0.00345, 
( 
( 
_***     Dopamine_tr|Q9R0X6:0.00138, 
_***     dopamine_sp|Q61327:0.00024) 
:0.00070, 
_***     Dopamine_tr|Q9JJ41:0.00092) 
:0.00301) 
:0.03176, 
( 
_***     dopamine_sp|Q01959:0.00642, 
( 
( 
_***     Dopamine_tr|Q7JHP7:0.00000, 
_***     Dopamine_tr|Q9GJT7:0.00000) 
:0.00201, 
( 
( 
_***     dopamine_sp|Q9GJT6:0.00000, 
_***     Dopamine_tr|Q7JHP9:0.00000) 
:0.00056, 
( 
_***     Dopamine_tr|Q7JHP8:0.00000, 
_***     Dopamine_tr|Q9GJT5:0.00000) 
:0.00105) 
:0.00121) 
:0.00487) 
:0.03045) 
:0.03606) 
:0.04857) 
:0.05301) 
:0.07377) 
:0.00400, 
( 
( 
_***     serotonin_sp|P51905:0.10251, 
_           Orphan_tr|Q7PSC9:0.09424) 
:0.13394, 
( 
_***     Serotonin_tr|Q6PWI2:0.11952, 
( 
_***     serotonin_sp|O35899:0.05673, 
( 
( 
( 
_***     serotonin_sp|Q9XT49:0.01128, 
_***     Serotonin_tr|Q9GMA5:0.01729) 
:0.02768, 
( 
_***     serotonin_sp|P31645:0.00778, 
_***     serotonin_sp|Q9MYX0:0.00650) 
:0.02986) 
:0.00947, 
( 
_***     serotonin_sp|P31652:0.01664, 
( 
_***     serotonin_sp|Q60857:0.00131, 
_***     serotonin_tr|Q5NCR6:0.00187) 
:0.01193) 
:0.03180) 
:0.00746) 
:0.06470) 
:0.12004) 
:0.01864) 
:0.03269, 
( 
( 
( 
_***     Creatine_sp|Q91502:0.18025, 
( 
_***     creatine_sp|O18875:0.02050, 
( 
_***     creatine_sp|P31661:0.01416, 
( 
_***     creatine_sp|P48029:0.00693, 
( 
_***     creatine_sp|Q8VBW1:0.00392, 
_***     creatine_sp|P28570:0.00395) 
:0.00252) 
:0.00474) 
:0.00785) 
:0.15771) 
:0.06259, 
( 
( 
( 
( 
_***     taurine_sp|Q9MZ34:0.04045, 
( 
_***     taurine_sp|Q00589:0.02573, 
_***     taurine_sp|P31641:0.02749) 
:0.01520) 
:0.01373, 
( 
_***     taurine/betaalanine_sp|O35316:0.00698, 
_***     taurine_sp|P31643:0.00751) 
:0.04837) 
:0.04588, 
( 
_           Orphan_tr|Q5F431:0.07712, 
( 
_***     Taurine_tr|Q9IBH6:0.04793, 
( 
_***     Taurine_tr|Q8JHX8:0.03152, 
_***     Taurine_tr|Q9DEI6:0.03248) 
:0.01687) 
:0.03078) 
:0.02038) 
:0.10673, 
( 
( 
_           Orphan_tr|Q801U6:0.14119, 
_           Orphan_tr|Q801U7:0.13273) 
:0.04608, 
( 
( 
_***     betaine/GABA_sp|P48055:0.07620, 
( 
( 
_***     betaine/GABA_sp|P48056:0.02031, 
( 
_***     betaine_sp|P31651:0.01129, 
_***     betaine/GABA_tr|Q8VCS9:0.00992) 
:0.01229) 
:0.04106, 
( 
_***     betaine/GABA_sp|P48065:0.04233, 
_***     betaine_sp|P27799:0.04399) 
:0.02046) 
:0.00811) 
:0.09832, 
( 
( 
_***     GABA/betaalaninetr|Q91503:0.11740, 
( 
_***     GABA_sp|P48066:0.03378, 
( 
( 
_***     GABA_sp|P31647:0.00250, 
( 
_***     GABA_sp|P31650:0.00271, 
_***     GABA_tr|Q8BWA7:0.00048) 
:0.00228) 
:0.00613, 
_***     GABA_tr|Q8BKG0:-0.00676) 
:0.02416) 
:0.08812) 
:0.04298, 
( 
_           Orphan_tr|Q6PA82:0.11914, 
( 
( 
( 
_***     GABA_sp|P31649:0.03486, 
_***     GABA_sp|P31646:0.03503) 
:0.01451, 
_***     GABA_tr|Q8TCC2:0.05114) 
:0.02040, 
_***     GABA_sp|Q9NSD5:0.07463) 
:0.04966) 
:0.03378) 
:0.01322) 
:0.01561) 
:0.02259) 
:0.02678) 
:0.02202, 
( 
_           Orphan_tr|Q68ES1:0.14749, 
( 
( 
_***     GABA_tr|O73771:0.03938, 
_***     GABA_tr|Q91494:0.04166) 
:0.06236, 
( 
_           Orphan_tr|Q5U3E5:0.07582, 
( 
_***     GABA_tr|Q8BQN8:0.01822, 
( 
( 
( 
_***     GABA_sp|P30531:0.00380, 
_***     GABA_tr|Q8N4K8:0.00455) 
:0.01009, 
( 
_***     GABA_sp|P48057:0.00515, 
( 
( 
_***     GABA_sp|P31648:0.00000, 
_***     GABA_sp|P23978:0.00000) 
:0.00075, 
_***     GABA_tr|Q6PCX2:0.00092) 
:0.00154) 
:0.00996) 
:0.00482, 
_           Orphan_tr|Q5ISM3:-0.01093) 
:0.01538) 
:0.04759) 
:0.02582) 
:0.04302) 
:0.10693) 
:0.03223) 
:0.00399) 
:0.02811) 
:0.01144, 
( 
( 
_           Orphan_tr|Q7KR41:0.00924, 
_           Orphan_tr|Q9V690:0.01211) 
:0.26442, 
( 
_           Orphan_sp|Q9W4C5:0.25056, 
( 
_***     Amino_acid_tr|O76188:0.04987, 
_***     Amino_acid_tr|Q9U5A9:0.05298) 
:0.20374) 
:0.02082) 
:0.06614) 
:0.04798, 
( 
( 
( 
_           MJ1319:0.01444, 
_           Orphan_sp|Q58715:0.02894) 
:0.22332, 
( 
_           MA1518:0.22615, 
_           AF1995:0.21958) 
:0.02796) 
:0.02304, 
( 
_           VC2012:0.25917, 
( 
_           BH3439:0.23437, 
( 
_           Cgl1001:0.21574, 
( 
( 
( 
_           NMA0470:-0.00082, 
_           NMB1975:0.00082) 
:0.16717, 
_           PM0718:0.15948) 
:0.01059, 
( 
_           HI0736:0.01636, 
_           Orphan_sp|P44849:0.03521) 
:0.14486) 
:0.04323) 
:0.02493) 
:0.03012) 
:0.01683) 
:0.04513) 
:0.00849) 
:0.00947) 
:0.00892, 
( 
( 
_           aq_2077:0.06629, 
_<<<    2A65:0.07018) 
:0.23272, 
( 
_           PAB1850:0.03212, 
_           PH1372:0.03137) 
:0.27238) 
:0.06227) 
:0.00534, 
( 
( 
_           Cj0601c:0.20466, 
( 
_           PM0380:0.10771, 
( 
_           HI1690:0.00098, 
_           Orphan_sp|P45320:0.00584) 
:0.10544) 
:0.09525) 
:0.13702, 
( 
( 
( 
_           Cj0934c:0.26189, 
_           Cj0935c:0.23455) 
:0.05140, 
( 
( 
_           HP0498:0.01468, 
_           jhp0450:0.01487) 
:0.22771, 
( 
_           HP0497:0.01069, 
_           jhp0449:0.01204) 
:0.24093) 
:0.05016) 
:0.05793, 
( 
_           SA0417:0.28556, 
( 
( 
_           NMA1961:0.00532, 
_           NMB1707:0.00594) 
:0.24834, 
( 
_           lin1873:0.24101, 
( 
_           BS_yhdH:0.21627, 
( 
_           BH0217:0.19395, 
_           BS_yocR:0.18888) 
:0.01766) 
:0.02790) 
:0.01871) 
:0.02231) 
:0.03652) 
:0.00234) 
:0.00725) 
:0.00869, 
( 
_           VC1669:0.22237, 
_           VC2283:0.22045) 
:0.10898) 
:0.00180, 
_           MA0901:0.32160, 
( 
( 
_           VNG1526G:0.26682, 
_           VNG1528G:0.26330) 
:0.05815, 
_           BH1128:0.27824) 
:0.00613); 
  
